# Supplementary material for: DNA Motifs Are Not General Predictors of Recombination in Two Drosophila Sister Species
Source: Genome Biol Evol. 2019 Apr 15;11(4):1345–57. doi: 10.1093/gbe/evz082 (PMC6490297; doi:10.1093/gbe/evz082)
Supplement: Supplementary Data [file evz082_supp.zip]

Archive with 7 entries (7 files):
- Table_S.1_correaltion_by_chr_and_motif_and_species_spearman.csv
- X - Supporting Information Legends.docx
- figS1-single_motif_models.pdf
- figS2-recombination-loess.pdf
- SI.3.pdf
- SI.4.pdf
- SI.5_figures+mapfiles.Rmd
