# Supplementary material for: DNA Motifs Are Not General Predictors of Recombination in Two Drosophila Sister Species
Source: Genome Biol Evol. 2019 Apr 15;11(4):1345–57. doi: 10.1093/gbe/evz082 (PMC6490297; doi:10.1093/gbe/evz082)
Supplement: Supplementary Data [file evz082_supp.zip › Table_S.1_correaltion_by_chr_and_motif_and_species_spearman.csv]

motif_id	sequence_name	Species	resolution	rho.spearman	p.spearman
C1	X	Dmel	101k	0.592652570936346	4.98387339214461e-23
C2	X	Dmel	101k	0.117920929950432	0.0387713357074386
C3	X	Dmel	101k	0.427855580233556	9.90662962017898e-12
C4	X	Dmel	101k	0.522540520314422	1.82391348856661e-17
C5	X	Dmel	101k	0.354440408134855	2.3084709489717e-08
C1	X	Dmel	501k	0.578282506362538	8.86908312788219e-22
C2	X	Dmel	501k	0.141019562902588	0.0172538896031857
C3	X	Dmel	501k	0.409717004427303	8.05606917679886e-11
C4	X	Dmel	501k	0.537544227770421	1.50603856118775e-18
C5	X	Dmel	501k	0.32999277694569	2.04290441824576e-07
C1	X	Dmel	2501k	0.604923868166732	3.79633888979008e-24
C2	X	Dmel	2501k	0.157130404031934	0.0091745347904841
C3	X	Dmel	2501k	0.383642340101078	1.32529379493105e-09
C4	X	Dmel	2501k	0.512953211863303	8.42594913228107e-17
C5	X	Dmel	2501k	0.30993825895259	1.06631751065078e-06
C1	2L	Dmel	101k	0.352115138142931	1.90107457104921e-08
C2	2L	Dmel	101k	0.272264847896651	1.3634924198981e-05
C3	2L	Dmel	101k	0.367479554157467	4.26530379205258e-09
C4	2L	Dmel	101k	0.140573194888824	0.0163579418539413
C5	2L	Dmel	101k	0.267129200234511	1.9529489267643e-05
C1	2L	Dmel	501k	0.281191749214144	7.1756388010692e-06
C2	2L	Dmel	501k	0.27774392780931	9.21900413716025e-06
C3	2L	Dmel	501k	0.304627370557718	1.19426968736854e-06
C4	2L	Dmel	501k	0.142809322153037	0.0150082275144538
C5	2L	Dmel	501k	0.25658562566551	3.99243315978374e-05
C1	2L	Dmel	2501k	0.200368717112678	0.00110701218095204
C2	2L	Dmel	2501k	0.308737870753288	8.57712086062917e-07
C3	2L	Dmel	2501k	0.272240465059515	1.36584376526502e-05
C4	2L	Dmel	2501k	0.0954293291481314	0.0741119080009358
C5	2L	Dmel	2501k	0.186275249582389	0.00225083474754955
C1	2R	Dmel	101k	0.406266519858216	3.93435337339823e-10
C2	2R	Dmel	101k	0.401349148234864	6.55042585465402e-10
C3	2R	Dmel	101k	0.533704122958938	2.62611596757423e-17
C4	2R	Dmel	101k	0.12088800259496	0.0395275019485937
C5	2R	Dmel	101k	0.311413135788605	1.89198715315409e-06
C1	2R	Dmel	501k	0.421879847185094	7.37227992795981e-11
C2	2R	Dmel	501k	0.378771583019029	6.13071934367338e-09
C3	2R	Dmel	501k	0.516574681666375	3.68109675827919e-16
C4	2R	Dmel	501k	0.12342275500815	0.0364624511368823
C5	2R	Dmel	501k	0.254169445535868	9.18280600440226e-05
C1	2R	Dmel	2501k	0.400547473395546	7.11250612148757e-10
C2	2R	Dmel	2501k	0.276072729927882	2.29677782987546e-05
C3	2R	Dmel	2501k	0.384371473542687	3.57615183222956e-09
C4	2R	Dmel	2501k	0.0894155018031898	0.0973480727055926
C5	2R	Dmel	2501k	0.117151738789531	0.044421361001613
C1	3L	Dmel	101k	0.468649479909273	3.89376568869288e-15
C2	3L	Dmel	101k	0.398963047895182	4.08570649813415e-11
C3	3L	Dmel	101k	0.491154819599483	1.21168479464125e-16
C4	3L	Dmel	101k	0.229441166027491	0.000142345942966578
C5	3L	Dmel	101k	0.322952924990299	1.11562283074558e-07
C1	3L	Dmel	501k	0.447999066023562	7.57027539270214e-14
C2	3L	Dmel	501k	0.402765215131595	2.59957559202651e-11
C3	3L	Dmel	501k	0.45497391706243	2.8412392778821e-14
C4	3L	Dmel	501k	0.223353941157979	0.000207759115758369
C5	3L	Dmel	501k	0.331614921578422	5.0155414081805e-08
C1	3L	Dmel	2501k	0.437414073280545	3.21175053192784e-13
C2	3L	Dmel	2501k	0.359220420882995	3.31158042616017e-09
C3	3L	Dmel	2501k	0.443845010371093	1.34282397996349e-13
C4	3L	Dmel	2501k	0.196654699828196	0.000970821121965944
C5	3L	Dmel	2501k	0.317133603487874	1.88260269913031e-07
C1	3R	Dmel	101k	0.420849095760338	9.54238197823923e-14
C2	3R	Dmel	101k	0.241187026508755	2.26986025020202e-05
C3	3R	Dmel	101k	0.332972638656984	5.63052288854082e-09
C4	3R	Dmel	101k	0.16329637869172	0.00308456310723862
C5	3R	Dmel	101k	0.145572697944426	0.0073843663205887
C1	3R	Dmel	501k	0.395584829987607	3.16223883251694e-12
C2	3R	Dmel	501k	0.241377505592686	2.23767916136396e-05
C3	3R	Dmel	501k	0.273491801385238	1.70222218234096e-06
C4	3R	Dmel	501k	0.0755653061663063	0.103727218950489
C5	3R	Dmel	501k	0.0998049995841959	0.0477820525236409
C1	3R	Dmel	2501k	0.376273108175109	3.78636225084271e-11
C2	3R	Dmel	2501k	0.203060354257478	0.000315032243369854
C3	3R	Dmel	2501k	0.227398043927686	6.18986878888975e-05
C4	3R	Dmel	2501k	0.0706928892281826	0.119178730642019
C5	3R	Dmel	2501k	-0.0228839066130521	0.648494070885668
C1	X	Dsim	1k	0.0397203613030854	5.98271874666166e-09
C2	X	Dsim	1k	-0.0200421437791501	0.997982267228312
C3	X	Dsim	1k	0.00406127692716424	0.28008095403603
C4	X	Dsim	1k	0.011937378459466	0.0434020234139687
C5	X	Dsim	1k	0.00720653352341346	0.150613511362749
C1	X	Dsim	5k	0.0616754454994665	4.15048365965419e-19
C2	X	Dsim	5k	-0.0283046098394771	0.99997558617729
C3	X	Dsim	5k	0.0209890529643217	0.00130085110456819
C4	X	Dsim	5k	0.0324985677107352	1.55650672576474e-06
C5	X	Dsim	5k	0.0118715937485975	0.0442779660273992
C1	X	Dsim	25k	0.0757877397927505	6.60596830880472e-28
C2	X	Dsim	25k	-0.0250670866434817	0.999838730545463
C3	X	Dsim	25k	0.0207830686827194	0.00143328008948291
C4	X	Dsim	25k	0.0322764628891915	1.816600279691e-06
C5	X	Dsim	25k	0.0182661436244048	0.00438959649676373
C1	X	Dsim	101k	0.0981681024368163	1.50222453000065e-45
C2	X	Dsim	101k	-0.0285550573643325	0.999979083700908
C3	X	Dsim	101k	0.0209503973959804	0.0013248165500832
C4	X	Dsim	101k	0.0335476259522793	7.40317644523451e-07
C5	X	Dsim	101k	0.0204635994344286	0.00166315767694537
C1	X	Dsim	501k	0.0905591417286841	4.85562797010052e-39
C2	X	Dsim	501k	-0.00947950873120431	0.913066970665498
C3	X	Dsim	501k	0.0140305607763263	0.0220671934817059
C4	X	Dsim	501k	0.0268150573000312	5.96968872796502e-05
C5	X	Dsim	501k	0.0076407944301934	0.136516660124049
C1	X	Dsim	2501k	0.0917089851682258	5.45055400459976e-40
C2	X	Dsim	2501k	0.0110606739047098	0.0562874438474466
C3	X	Dsim	2501k	0.0477758086530435	3.50490580393261e-12
C4	X	Dsim	2501k	0.0369436000770497	5.74445190988331e-08
C5	X	Dsim	2501k	0.0133931042764729	0.0273434921991297
C1	2L	Dsim	1k	0.00143803080136879	0.417350717066927
C2	2L	Dsim	1k	0.027412510391294	3.46563886075457e-05
C3	2L	Dsim	1k	0.0187592093265839	0.00324022331066689
C4	2L	Dsim	1k	-0.0175435207168976	0.994551299563909
C5	2L	Dsim	1k	0.00543420022962671	0.215180625592142
C1	2L	Dsim	5k	-0.00178743610966884	0.602328461794098
C2	2L	Dsim	5k	0.0405486118097759	1.97215558119581e-09
C3	2L	Dsim	5k	0.0240462186140998	0.00024160060375958
C4	2L	Dsim	5k	-0.0108532230500871	0.942369419164023
C5	2L	Dsim	5k	0.0135315852983409	0.0247832789718216
C1	2L	Dsim	25k	-0.00813790329931617	0.881184174616317
C2	2L	Dsim	25k	0.0314023246363514	2.58241085930945e-06
C3	2L	Dsim	25k	0.0329042153894041	8.93679819070836e-07
C4	2L	Dsim	25k	-0.0190735439654992	0.997180380465731
C5	2L	Dsim	25k	0.00911837169373161	0.0928822947956292
C1	2L	Dsim	101k	-0.0175046418031254	0.994462582637572
C2	2L	Dsim	101k	0.0337231579881417	4.91458773892651e-07
C3	2L	Dsim	101k	0.0277673985069421	2.78693943725011e-05
C4	2L	Dsim	101k	-0.019031782715448	0.997127494033279
C5	2L	Dsim	101k	0.0172528097728517	0.00614378117752963
C1	2L	Dsim	501k	-0.0430434845867349	0.999999999793486
C2	2L	Dsim	501k	0.0280151081129217	2.39004368912248e-05
C3	2L	Dsim	501k	0.0188822098284026	0.00306934318363508
C4	2L	Dsim	501k	-0.0306852271215777	0.999995782683711
C5	2L	Dsim	501k	0.00213565344858604	0.37831494560404
C1	2L	Dsim	2501k	-0.0243558852517416	0.999796001411703
C2	2L	Dsim	2501k	0.00442294255030063	0.260493312892168
C3	2L	Dsim	2501k	0.00271273366124218	0.3469193608922
C4	2L	Dsim	2501k	-0.0358984436633798	0.9999999060748
C5	2L	Dsim	2501k	-0.00234748697440677	0.633316104073302
C1	2R	Dsim	1k	-0.00976791536090629	0.91067762912037
C2	2R	Dsim	1k	0.0162744881907441	0.0125155820688674
C3	2R	Dsim	1k	0.011031265426927	0.0643938795798468
C4	2R	Dsim	1k	0.00318952331343117	0.330274766120281
C5	2R	Dsim	1k	0.0100380137647325	0.0834657154081403
C1	2R	Dsim	5k	0.00513869201149284	0.23961801670236
C2	2R	Dsim	5k	0.0214876976034992	0.00154368718039931
C3	2R	Dsim	5k	0.028531373387078	4.26184936729211e-05
C4	2R	Dsim	5k	0.00193406917133657	0.395006028576094
C5	2R	Dsim	5k	0.0168381385437022	0.0102098792006256
C1	2R	Dsim	25k	-0.00111324270784189	0.560910572988895
C2	2R	Dsim	25k	0.0332452246736436	2.33964784499157e-06
C3	2R	Dsim	25k	0.0353728881101161	5.52694177445186e-07
C4	2R	Dsim	25k	-0.00657912445822954	0.817496263629213
C5	2R	Dsim	25k	0.0252738770689587	0.000250313272261227
C1	2R	Dsim	101k	-0.00528043612719023	0.766401862228464
C2	2R	Dsim	101k	0.0417236530220826	4.53464773298051e-09
C3	2R	Dsim	101k	0.0438579345124887	7.63246561133957e-10
C4	2R	Dsim	101k	-0.0158054430981472	0.985234625418045
C5	2R	Dsim	101k	0.0168310269459542	0.010236489279103
C1	2R	Dsim	501k	-0.0226667309488763	0.999099720989523
C2	2R	Dsim	501k	0.0361640836851019	3.16403992100877e-07
C3	2R	Dsim	501k	0.0471275088405969	4.22351279693573e-11
C4	2R	Dsim	501k	-0.0197721327201291	0.996761642170798
C5	2R	Dsim	501k	-0.00146640599566873	0.580004125350362
C1	2R	Dsim	2501k	-0.0143948045814771	0.976264250000701
C2	2R	Dsim	2501k	0.0293879812527256	2.59175691772017e-05
C3	2R	Dsim	2501k	0.0406671709050916	1.06174620327225e-08
C4	2R	Dsim	2501k	-0.0342578646502468	0.99999881042192
C5	2R	Dsim	2501k	-0.00725965094350968	0.841239997126047
C1	3L	Dsim	1k	-0.0016946777779329	0.599799540555176
C2	3L	Dsim	1k	0.00857667366478895	0.100347677268862
C3	3L	Dsim	1k	0.0133942849113974	0.0228379560880382
C4	3L	Dsim	1k	-0.00887894030822687	0.907359780490079
C5	3L	Dsim	1k	-0.00176253834010737	0.603706357380072
C1	3L	Dsim	5k	0.00835804291842754	0.106207213917265
C2	3L	Dsim	5k	0.0267330738060388	3.31753521696544e-05
C3	3L	Dsim	5k	0.021348603858928	0.000722895086867644
C4	3L	Dsim	5k	-0.0209843047397658	0.999128886301876
C5	3L	Dsim	5k	0.0100717291329851	0.0664667113860488
C1	3L	Dsim	25k	0.00683348807845163	0.153983677492245
C2	3L	Dsim	25k	0.0294260055332164	5.64149729261737e-06
C3	3L	Dsim	25k	0.0218464871542838	0.000557739095309506
C4	3L	Dsim	25k	-0.0330171973802845	0.999999582836374
C5	3L	Dsim	25k	0.0216319698919347	0.000624079926697502
C1	3L	Dsim	101k	0.00159063143461581	0.406209850580004
C2	3L	Dsim	101k	0.0323559548016941	6.88061225247395e-07
C3	3L	Dsim	101k	0.0230322846867961	0.000294499432442396
C4	3L	Dsim	101k	-0.0255254376466053	0.999930163668187
C5	3L	Dsim	101k	0.00546328181238568	0.207516053362922
C1	3L	Dsim	501k	-0.0315862658154016	0.999998782597921
C2	3L	Dsim	501k	0.0413156284259597	3.49112839836682e-10
C3	3L	Dsim	501k	0.0103507175463487	0.0612627399501411
C4	3L	Dsim	501k	-0.0275396758164164	0.999980166366268
C5	3L	Dsim	501k	0.002007934145122	0.382255275565792
C1	3L	Dsim	2501k	-0.0207659394249668	0.999027136237777
C2	3L	Dsim	2501k	0.0540366508472743	3.58485069716104e-16
C3	3L	Dsim	2501k	0.00175321298729765	0.396829907576807
C4	3L	Dsim	2501k	-0.0257551153940145	0.999939237600592
C5	3L	Dsim	2501k	-5.42064593052343e-05	0.503226224345266
C1	3R	Dsim	1k	0.00598077899982811	0.163145280890615
C2	3R	Dsim	1k	0.00450591074834258	0.229788668153678
C3	3R	Dsim	1k	0.00576266573493169	0.172121765047098
C4	3R	Dsim	1k	0.00696296087923554	0.126556649747775
C5	3R	Dsim	1k	0.00933730645046459	0.0626955291330936
C1	3R	Dsim	5k	0.0128914309826658	0.0171761017478069
C2	3R	Dsim	5k	0.00797117082068944	0.0953856254828483
C3	3R	Dsim	5k	0.00184697720447734	0.380892303125309
C4	3R	Dsim	5k	0.00800898670593121	0.0943376805286247
C5	3R	Dsim	5k	0.0166009869200953	0.00321654282523651
C1	3R	Dsim	25k	0.018162413328581	0.00143570560473566
C2	3R	Dsim	25k	0.0183954755864443	0.00126621206854713
C3	3R	Dsim	25k	0.0114193152304828	0.0304463988586078
C4	3R	Dsim	25k	0.000257399756417984	0.483151250230201
C5	3R	Dsim	25k	0.0109926461805235	0.0355969409565717
C1	3R	Dsim	101k	0.0155575364196187	0.00533142364670529
C2	3R	Dsim	101k	0.0274716475024349	3.24633967746974e-06
C3	3R	Dsim	101k	0.0169075318687208	0.0027586263152798
C4	3R	Dsim	101k	-0.00186779905238792	0.620409151625833
C5	3R	Dsim	101k	0.0130125503956518	0.0163480857815565
C1	3R	Dsim	501k	0.018364027113891	0.00128796163081552
C2	3R	Dsim	501k	0.0235182082813628	5.65788842455823e-05
C3	3R	Dsim	501k	0.0130182385182536	0.0163100548405956
C4	3R	Dsim	501k	-0.00571364590588705	0.82581823160729
C5	3R	Dsim	501k	0.00892891720622565	0.0713921504252916
C1	3R	Dsim	2501k	0.0149413047257349	0.00709532967775143
C2	3R	Dsim	2501k	0.0175985305606646	0.00193475269702882
C3	3R	Dsim	2501k	0.00404881747104753	0.253178499485529
C4	3R	Dsim	2501k	-0.00770619340531696	0.897030123347795
C5	3R	Dsim	2501k	0.00350006208352002	0.282830102518341
C1	ALL	Dmel	101k	0.420042321680651	1.56124186926398e-52
C2	ALL	Dmel	101k	0.276511917123283	1.06808926806835e-22
C3	ALL	Dmel	101k	0.434510226901179	1.83510333766924e-56
C4	ALL	Dmel	101k	0.249127042411334	1.19145880120437e-18
C5	ALL	Dmel	101k	0.314199949121144	4.5515020374422e-29
C1	ALL	Dmel	501k	0.411568866998617	2.55570096194355e-50
C2	ALL	Dmel	501k	0.282908498428385	1.03281752937072e-23
C3	ALL	Dmel	501k	0.406766247935693	4.30927717059758e-49
C4	ALL	Dmel	501k	0.252560629413459	3.93068747488694e-19
C5	ALL	Dmel	501k	0.299958209034813	1.50597362347152e-26
C1	ALL	Dmel	2501k	0.404423580947537	1.68122380946898e-48
C2	ALL	Dmel	2501k	0.249370677740728	1.10191083715635e-18
C3	ALL	Dmel	2501k	0.369983329584879	2.44545496250433e-40
C4	ALL	Dmel	2501k	0.24735538407046	2.09761338332289e-18
C5	ALL	Dmel	2501k	0.248797873812312	1.3239330955021e-18
C1	ALL	Dsim	1k	0.00396412729596732	0.094498387379284
C2	ALL	Dsim	1k	0.0069113515462663	0.0110059377766383
C3	ALL	Dsim	1k	0.00837617946572734	0.00275527287196199
C4	ALL	Dsim	1k	-0.00290796200631418	0.832371771346701
C5	ALL	Dsim	1k	0.00475227284293572	0.0576610976135833
C1	ALL	Dsim	5k	0.00747358971918587	0.00663439117701732
C2	ALL	Dsim	5k	0.0118055637031701	4.57653738920757e-05
C3	ALL	Dsim	5k	0.013387220178967	4.5787011117712e-06
C4	ALL	Dsim	5k	-0.00254507775972328	0.800479355290954
C5	ALL	Dsim	5k	0.00911588046086609	0.00126100608984952
C1	ALL	Dsim	25k	0.00358199074562738	0.117628182834692
C2	ALL	Dsim	25k	0.0138950111373602	2.0677546026467e-06
C3	ALL	Dsim	25k	0.0139188791208684	1.99058232223921e-06
C4	ALL	Dsim	25k	-0.0128469595449742	0.99998964640612
C5	ALL	Dsim	25k	0.0107378537624567	0.00018671497997379
C1	ALL	Dsim	101k	-0.00260804033636649	0.806260428706661
C2	ALL	Dsim	101k	0.0164745963813464	2.38914717084504e-08
C3	ALL	Dsim	101k	0.0116408624966326	5.7292692536249e-05
C4	ALL	Dsim	101k	-0.0166581064259272	0.999999983068263
C5	ALL	Dsim	101k	0.00720624873658941	0.00847286187075159
C1	ALL	Dsim	501k	-0.027650345670253	1
C2	ALL	Dsim	501k	0.0176112055988104	2.67221960777084e-09
C3	ALL	Dsim	501k	0.000357396908276555	0.452864852418516
C4	ALL	Dsim	501k	-0.0280299486423359	1
C5	ALL	Dsim	501k	-0.0084211487560284	0.99736841509634
C1	ALL	Dsim	2501k	-0.0572663123223179	1
C2	ALL	Dsim	2501k	0.00810397891942912	0.00362251088571206
C3	ALL	Dsim	2501k	-0.0192308123977493	0.999999999907247
C4	ALL	Dsim	2501k	-0.0450640179792163	1
C5	ALL	Dsim	2501k	-0.0245395216019642	1
