# Supplementary material for: DNA Motifs Are Not General Predictors of Recombination in Two Drosophila Sister Species
Source: Genome Biol Evol. 2019 Apr 15;11(4):1345–57. doi: 10.1093/gbe/evz082 (PMC6490297; doi:10.1093/gbe/evz082)
Supplement: Supplementary Data [file evz082_supp.zip › SI.5_figures+mapfiles.Rmd]

---
title: "DNA motifs are not general predictors of recombination in two Drosophila sister species"
author: "James Howie, Rupert Mazzucco, Thomas Taus, Viola Nolte, Christian Schlötterer"
date: "9/13/2018"
output: html_document
---

```{r setup, include=FALSE}
knitr::opts_chunk$set(echo = FALSE)
require(plyr)
require(data.table)
require(ggplot2)
require(patchwork)

# species
species=c("Dmel","Dsim")
spnames=c("D. melanogaster","D. simulans")
# large chromosomes
chromosomes=c("X","2L","2R","3L","3R")
# consensus motif names
consensus_motifs=paste("C",1:5,sep='')
# methods for recombination map smoothing
smoothing_methods=c("moving-median","loess")
# resolutions and spans to use for recombination map smoothing
resolutions=c(`1k`=1000L,`5k`=5000L,`25k`=25000L,`101k`=101000L,`501k`=501000L,`2501k`=2501000L)
loess_spans=c(0.0,0.001,0.005,0.02,0.1)
```

## Recombination maps

Read _Dsim_ data from LDjump output (still $\rho$).

```{r dsim_rr}
# raw map comes as named list of recombination rates at 1000 bp resolution,
# i.e., names(raw map)==chromosomes
dsim_rr=c(readRDS("RecombinationMapDsim/LDjump_rawEst.rds"),
          readRDS("RecombinationMapDsim/LDjump_rawEst_X.rds"))
window_size=1000L
max_seq_len=max(laply(dsim_rr,length))
dsim_rr=as.data.table(llply(dsim_rr,
                            function(v)
                              c(v,rep(NA,max_seq_len-length(v)))))
dsim_rr[,c("window_id","window_size"):=.(.I,..window_size)]

# reshape into a form we can use
dsim_rr=na.omit(melt(dsim_rr,
                     measure.vars=chromosomes,
                     variable.name="sequence_name",
                     value.name="recombination_rate"))
dsim_rr[,c("Species","sequence_name"):=
          .(factor("Dsim",levels=species),
            factor(sequence_name,levels=chromosomes))]

# # convert rho -> cM/Mb
# dsim_rr[,recombination_rate:=recombination_rate*
#               rho2cMMb[as.character(sequence_name)]]

# prepare for smoothing
dsim_rr[,resolution:=factor(1000L,levels=resolutions,labels=names(resolutions))]
dsim_rr[,loess_span:=factor(0.0,levels=loess_spans)] 

saveRDS(dsim_rr,file="dsim_rr.rds")
```

Read _Dmel_ data (in $100k$-resolution from @comeron-etal-2012).

```{r dmel_rr}
dmel_rr=data.table()
window_size=100000L
for (chr in chromosomes)
{
  fn=paste("RecombinationMapDmel/Comeron_tables/Comeron_100kb_chr",chr,".txt",sep='')
  dt_tmp=fread(fn,blank.lines.skip=TRUE,fill=TRUE)
  # unnamed columns: start rate
  names(dt_tmp)=c("start","recombination_rate")
  dt_tmp[,c("stop","sequence_name"):=.((start-1L)+..window_size,
                                       factor(chr,levels=chromosomes))]
  dmel_rr=rbind(dmel_rr,dt_tmp)
}
# now have table in same format as for Dsim
dmel_rr[,c("window_id","window_size"):=.(seq_len(length(stop))[sort(stop,index.return=TRUE)$ix],
                                         stop-c(0L,stop[-length(stop)])),
        by=sequence_name]
dmel_rr[,c("start","stop"):=NULL]

# set species
dmel_rr[,Species:=factor("Dmel",levels=species)]

# prepare for smoothing
dmel_rr[,resolution:=factor(101000L,levels=resolutions,labels=names(resolutions))]
dmel_rr[,loess_span:=factor(0.005,levels=loess_spans)]

saveRDS(dmel_rr,file="dmel_rr.rds")
```

Smooth data at various resolutions, convert _Dsim_ data from $\rho$ to $cM/Mb$, and combine into one table.

```{r}
dsim_rr=readRDS("dsim_rr.rds")
dmel_rr=readRDS("dmel_rr.rds")
# moving median
move_median_rr=function(to,dt)
{
  from=dt[,unique(window_size)]
  stopifnot(length(from)==1)
  # moving average, pad with NAs, convert to data.table
  flt_len=trunc(to/from)
  # should be an odd integer
  stopifnot(flt_len/2!=trunc(flt_len/2))
  if (to/from!=flt_len)
    message("move_median: setting sliding window to ",flt_len*from)
  dt_tmp=copy(dt)
  flt=seq_len(flt_len)-ceiling(flt_len/2)
  dt_tmp[,rr_new:=aaply(outer(flt,window_id,'+'),2,function(w,mxw)
    if (any(w<1 | w>mxw)) NA
    else .SD[window_id%in%w,median(recombination_rate)],chrlen(Species,sequence_name)),
    by=.(Species,sequence_name)]
  dt_tmp[,recombination_rate:=NULL]
  names(dt_tmp)[names(dt_tmp)=="rr_new"]="recombination_rate"
  dt_tmp[,c("resolution","smoothing_method"):=.(
    factor(to,levels=resolutions,labels=names(resolutions)),
    factor("moving-median",levels=smoothing_methods))]
  return(dt_tmp)
}

# multiply dsim_rr for other resolutions
dsim_tmp=data.table()
for (res in resolutions[resolutions>1000L])
  dsim_tmp=rbind(dsim_tmp,move_median_rr(to=res,dt=dsim_rr))
dsim_rr=rbind(dsim_rr,dsim_tmp,fill=TRUE)

# prepare rho/b -> cM/Mb conversion
# physical position in Mb
dsim_rr[,pos:=(window_id-0.5)/1000]
# total genetic map lengths for chromosome X, 2 and 3
chrInfo_ <- data.table(chr=c("X", "2", "3"),
                      beg=c(0.177407, 4.389963, 6.484271),
                      end=c(20.58, 15.039113, 24.819135),
                      genLen=c(66.3, 108.1, 135.9),
                      corr=as.numeric(NA),res=factor(NA,levels=resolutions,labels=names(resolutions)))
setkey(chrInfo_, chr)
chrInfo=data.table()
for (res in names(resolutions))
{
  dt=copy(chrInfo_)
  for(i in 1:nrow(dt))
  {
    if((cc <- dt$chr[i]) == "X")
      r=dsim_rr[resolution==res & sequence_name==cc & pos>=dt$beg[i] & pos<=dt$end[i],
                recombination_rate]
    else
      r=dsim_rr[resolution==res & ((sequence_name==paste0(cc,"L") & pos>=dt$beg[i]) | (sequence_name==paste0(cc,"R") & pos<=dt$end[i])),
                recombination_rate]
    dt$corr[i]=solve(sum(na.omit(r))/1000,dt$genLen[i])
  }
  dt$res=res
  chrInfo=rbind(chrInfo,dt)
}
# convert rho -> cM/Mb
dsim_rr[,recombination_rate:=recombination_rate*
          chrInfo[chr==ifelse(sequence_name=="X","X",substr(as.character(sequence_name),1,1)) & res==resolution]$corr,
        by=.(sequence_name,resolution)]
dsim_rr[,pos:=NULL]
#

dmel_tmp=data.table()
for (res in resolutions[resolutions>101000L])
  dmel_tmp=rbind(dmel_tmp,move_median_rr(to=res,dt=dmel_rr))
dmel_rr=rbind(dmel_rr,dmel_tmp,fill=TRUE)

# rr_map_mm now contains recombination rates for both species
# at all resolutions in cM/Mb
saveRDS(rbind(dsim_rr,dmel_rr),file="rr_map_mm.rds")
```

Fgiure 2: comparison with @comeron-etal-2012 map.

```{r fig2}
aux=readRDS("rr_map_mm.rds")[(Species=="Dmel" & resolution=="101k") | 
                                (Species=="Dsim" & resolution=="101k")]

fig2 = ggplot(aux)+
  geom_line(aes(pos,recombination_rate,color=factor(Species,levels=c("Dmel","Dsim"),labels=spnames)),size=0.5)+
  facet_wrap(.~factor(sequence_name,levels=c("3L","3R","2L","2R","X")),scales="free_x",ncol=2,as.table=F)+
  xlab("Physical position (Mb)")+ylab("Recombination rate (cM/Mb)")+
  ylim(0,15)+
  scale_color_manual(values=c("#8FBEDC","#9B111E"))+
  labs(tag=" ")+theme_minimal()+theme(legend.position=c(0.75,0.9),
        legend.background = element_rect(fill="white",size=.25,color="gray",linetype="solid"),
        legend.title = element_blank(),
        legend.text= element_text(face="italic"),
        panel.spacing.x=unit(0.05,"cm"),
        panel.grid=element_blank(),
        axis.line=element_line(color="gray"),
        axis.ticks=element_line(color="gray"))

ggsave("fig2-recombination_single.pdf",plot=fig2,path="../Figures",
       device="pdf",width=16.5,height=12,units="cm",pointsize=8)
```

Fgiure 3: compare across all resolutions.

```{r fig3}
rr_map=readRDS("rr_map_mm.rds")
scaling=c("Dsim"=1000L,"Dmel"=100000L)

fig3 = ggplot(rr_map[resolution!="1k"])+
  geom_line(aes(window_id*scaling[as.character(Species)]/1000000L,recombination_rate,color=Species),size=0.25,show.legend=FALSE)+
  facet_grid(resolution~sequence_name)+
  xlab("Physical position (Mb)")+ylab("Recombination rate (cM/Mb)")+
  ylim(0,15)+
  scale_color_manual(values=c("#8FBEDC","#9B111E"))+labs(tag=" ")+
  theme_minimal()+theme(legend.position=c(0.75,0.9),
        legend.background = element_rect(fill="white",size=.25,color="gray",linetype="solid"),
        legend.title = element_blank(),
        legend.text= element_text(face="italic"),
        panel.spacing.x=unit(0.05,"cm"),
        # panel.grid=element_blank(),
        axis.line=element_line(color="gray"),
        axis.ticks=element_line(color="gray"))

ggsave("fig3-recombination_all.pdf",plot=fig3,path="../Figures",
       device="pdf",width=16.5,height=12,units="cm",pointsize=8)
```

## Consensus motifs

### Motif discovery

We discover motifs enriched in high-recombination rate sites. Following @comeron-etal-2012, we use `meme` from the `MEME` software suite [@bailey-elkan-1994] in the new "differential enrichment" mode, discovering motifs enriched in areas of each chromosome where the recombination rate is higher than the chromosome-median relative to the areas where the recombination rate is lower than the chromosome-median, assuming the background frequencies across the large chromosomes (X, 2L, 2R, 3L, 3R) in the 5.36 release of the _Dmel_ reference genome, and the _Dsim_ M252.1.1 consensus genome, obtained as $0$th-order models with the `fasta-get-markov` script from the `MEME` software suite (v. 5.0.1_1) [@bailey-etal-2009].

Prepare BED files describing regions with higher- and lower-than-average recombination rate (all resolutions).

```{r hilo_beds, eval=FALSE}
rr_map=readRDS("rr_map_mm.rds")

# identify high/low rr regions
hilo_rr=unique(rr_map[,.(window_id,window_size,rr.above.avg=
                           recombination_rate>median(recombination_rate)),
                      by=.(Species,sequence_name,resolution)])
hilo_rr[,wstart:=1L+unique(window_size[-which.min(window_size)])*(window_id-1L),
        by=.(Species,sequence_name,resolution)]
hilo_rr[,wstop:=wstart-1L+window_size,
        by=.(Species,sequence_name,resolution)]
# write bed files
for (sp in species)
  for (res in names(resolutions))
    if (nrow(hilo_rr[Species==sp & resolution==res])>0)
    {
      fhi=paste("DiscoMo/",sp,"-",res,"-hi.bed",sep='')
      flo=paste("DiscoMo/",sp,"-",res,"-lo.bed",sep='')
      fwrite(hilo_rr[Species==sp & resolution==res &
                       rr.above.avg==TRUE,
                     .(name=sequence_name,start=wstart,stop=wstop)],
             file=fhi,sep='\t',col.names=FALSE)
      fwrite(hilo_rr[Species==sp & resolution==res &
                       rr.above.avg==FALSE,
                     .(name=sequence_name,start=wstart,stop=wstop)],
             file=flo,sep='\t',col.names=FALSE)
    }
```

Run MEME in differential enrichment mode.

```{shell meme, eval=FALSE}
# background models
fasta-get-markov RefSeq/dmel5.36-clean.fa > MarkovModel/dmel5.36-clean.model
fasta-get-markov RefSeq/dsimM252.1.1.clean.fa > MarkovModel/dsimM252.1.1.clean.model
# compact bed files (but not too much; meme seems to like small windows better)
for b in DiscoMo/Dsim-*.bed; do
  o=$(mktemp bed.XXXXX)
  (bedtools sort -i $b | bedtools merge -d 1 | bedtools makewindows -w 500000 -b - > $o) &&\
  mv $o $b
done
# make fasta files from bed files
for b in DiscoMo/Dmel-*.bed; do
  o=$(mktemp bed.XXXXX)
  (bedtools getfasta -fi RefSeq/dmel5.36-clean.fa -bed $b > $o) &&\
  mv $o ${b%.bed}.fa
done
for b in DiscoMo/Dsim-*.bed; do
  o=$(mktemp bed.XXXXX)
  (bedtools getfasta -fi RefSeq/dsimM252.1.1.clean.fa -bed $b > $o) &&\
  mv $o ${b%.bed}.fa
done
# discover motifs (repeat for all resolutions)
ls DiscoMo/*.fa | sed -E 's/-(hi|lo).fa//' | uniq | paste - - - - - | while read; do
  for f in $REPLY; do
    i=${f}-hi.fa
    o=${f}-lo.fa
    f=$(basename $f)
    m=MarkovModel/$(echo $f | sed -En '/^Dsim/s/^.*$/dsimM252.1.1./p;/^Dmel/s/^.*$/dmel5.36-/p')clean.model
    d=Meme${f}
    cmd="meme -oc $d -objfun de -neg $o -dna -revcomp -mod anr -nmotifs 10 -evt 1 -minsites 1000 -bfile $m $i"
    echo "$cmd"
    eval "$cmd" &
  done
  wait
done
```

### Consensus motifs

Generally, more significant ($E>0.01$) motifs are found in _Dmel_ than in _Dsim_. All discovered motifs in _Dmel_ that are significant and appear more often than once across freqencies can be identified as minor variants of five basic motifs that have a single dominant base at each location (we allow the other bases to appear with a probability of $1\%$ each,i.e., the dominant base appears with a probability of $97\%$), and also as variants of dominant motifs identified by @adrian-etal-2016. Of those five, four also appear as the most significant motifs in _Dsim_, although generally shorter and at lower significance.

### Motif counts and densities

Using `fimo` [@grant-etal-2011] from the `MEME` suite, we scan the reference genomes for our identified consensus motifs. Following @adrain-etal-2016, we accept motifs that appear significant at false-discovery rates $< 1\ \%$. We thus use `fimo` to generate a table of motifs detected at a $q$-value [@benjamini-hochberg-1995] threshold of $0.01$ in the large chromosomes of both our `dsimM252.1.1.fasta` reference genome for _Dsim_ [@...] and the 5.36 release of the _Dmel_ genome from `flybase.org`, using $0$th-order background models obtained with the `fasta-get-markov` script.

```{shell fimo, eval=FALSE}
# find motifs
fimo --bfile MarkovModel/dsimM252.1.1.clean.model --max-stored-scores 50000000 \
    --qv-thresh --thresh 0.01 -oc FimoDsim/ ConsensusMotifs/consensus-motifs-dsim.txt  RefSeq/dsimM252.1.1.clean.fa
fimo --bfile MarkovModel/dmel5.36-clean.model --max-stored-scores 50000000 \
    --qv-thresh --thresh 0.01 -oc FimoDmel/ Consensusmotifs/consensus-motifs-dmel.txt RefSeq/dmel5.36-clean.fa
```

Read `fimo` output into `R`.

```{r motif_map}
fimo2map = function(fn,sp)
{
  # read motif map from file (fimo text output)
  motif_map=fread(fn,blank.lines.skip=TRUE,fill=TRUE)
  # drop unused alternative motif name column
  motif_map[,motif_alt_id:=NULL]
  # remove nonsense rows corresponding to three trailing comment lines
  motif_map=motif_map[-(nrow(motif_map)-0:2)]
  # factorize certain columns
  motif_map[,Species:=factor(sp,levels=species)]
  motif_map[,c("sequence_name","motif_id"):=.(
    factor(sequence_name,levels=chromosomes),
    factor(motif_id,levels=consensus_motifs))]
  return(motif_map)
}

motif_map=rbind(
  fimo2map("FimoDsim/fimo.tsv","Dsim"),
  fimo2map("FimoDmel/fimo.tsv","Dmel"))[sequence_name%in%chromosomes]
saveRDS(motif_map,file="motif_map.rds")
```

Figure 4: motif counts.

```{r fig4b, cache=TRUE}
fig4b=ggplot(motif_map[,sum(1-`q-value`),by=.(Species,motif_id)])+
  geom_col(aes(factor(motif_id,levels=rev(consensus_motifs)),V1,color=Species,fill=Species),position="dodge",width=0.1)+
  xlab(NULL)+ylab("Count")+scale_x_discrete(labels=NULL)+
  scale_y_continuous(breaks=c(0,1e5,2e5,3e5),labels=c("0","100k","200k","300k"))+
  scale_color_manual(values=c("#8FBEDC","#9B111E"))+
  scale_fill_manual(values=c("#8FBEDC","#9B111E"))+
  coord_flip()+labs(tag="b")+
  theme_minimal()+theme(legend.position="none",
        legend.background = element_rect(fill="white",size=.25,color="gray",linetype="solid"),
        legend.title = element_blank(),
        legend.text= element_text(face="italic"),
        panel.spacing.x=unit(0.05,"cm"),
        # panel.grid=element_blank(),
        axis.line=element_line(color="gray"),
        axis.ticks=element_line(color="gray"))
# will be composed with fig4a below
```

To turn counts into densities, we need window sizes. While the constructed tables contain nominal window sizes, the last window size may be off.

```{r}
# read recombination map
rr_map=readRDS("rr_map_mm.rds")
# read chromosome lengths from bed file
chrom_length=llply(c("dsim","dmel5"),function(sp){
  t_=fread(paste("RefSeq/",sp,".bed",sep=''))
  cl=t_$V3
  names(cl)=t_$V1
  return(cl)
})
names(chrom_length)=c("Dsim","Dmel")
chrlen=function(sp,chr) chrom_length[[as.character(sp)]][as.character(chr)]

# define motif position for purposes of calculating densities as (stop+start)/2
motif_map[,position:=(start+stop)/2]
# need window IDs for 1k (Dsim) and 101k (Dmel) resolutions
motif_map[,c("window_id_1k","window_id_101k"):=
            .(as.integer(ceiling(position/1000)),as.integer(ceiling(position/100000)))]
# model motif density map on recombination rate map
tmp_map=rr_map[(Species=="Dsim" & resolution=="1k") | (Species=="Dmel" & resolution=="101k")]
# fix window sizes (start only here 0-based!)
tmp_map[,c("start","stop"):=.((window_id-1L)*window_size,window_id*window_size)]
tmp_map[,stop:=ifelse(stop<=chrlen(Species,sequence_name),stop,chrlen(Species,sequence_name)),
        by=.(Species,sequence_name)]
tmp_map[,window_size:=stop-start]
tmp_map[,c("stop","start"):=.(NULL,NULL)]
# motif_densities
sumq=function(mid,sp,chr,wid,kb) 
{
  x=motif_map[motif_id==mid & Species==sp & sequence_name==chr,
                                       sum(1-`q-value`),
                                       keyby=kb]
  names(x)[1]="window_id"
  x=x[data.table(window_id=wid)]
  return(x$V1)
}

big_table=data.table()
for (mid in consensus_motifs)
{
  dt=copy(tmp_map)
  dt[,motif_id:=factor(mid,levels=consensus_motifs)]
  big_table=rbind(big_table,dt)
}
big_table[,motif_density:=as.numeric(NA)]
big_table[Species=="Dmel" & resolution=="101k",
   motif_density:=sumq(motif_id,"Dmel",sequence_name,window_id,"window_id_101k")*1000/window_size,
   by=.(motif_id,sequence_name)]
big_table[Species=="Dsim" & resolution=="1k",
   motif_density:=sumq(motif_id,"Dsim",sequence_name,window_id,"window_id_1k")*1000/window_size,
   by=.(motif_id,sequence_name)]
big_table[Species=="Dmel" & resolution=="101k" & is.na(motif_density),motif_density:=0]
big_table[Species=="Dsim" & resolution=="1k" & is.na(motif_density),motif_density:=0]

saveRDS(big_table,file="big_table_raw.rds")

# also add 1k resolution for Dmel
tmp_map=motif_map[Species=="Dmel",
                    .(Species,motif_id,sequence_name,
                      recombination_rate=NA,
                      window_id=window_id_1k,
                      window_size=1000L,
                      resolution=factor(1000L,levels=resolutions,labels=names(resolutions)))]
tmp_map[,c("start","stop"):=.((window_id-1L)*window_size,window_id*window_size)]
tmp_map[,stop:=ifelse(stop<=chrlen(Species,sequence_name),stop,chrlen(Species,sequence_name)),
        by=.(Species,sequence_name)]
tmp_map[,window_size:=stop-start]
tmp_map[,c("stop","start"):=.(NULL,NULL)]
tmp_map[,motif_density:=sumq(motif_id,"Dmel",sequence_name,window_id,"window_id_1k")*1000/window_size,
   by=.(motif_id,sequence_name)]
tmp_map[Species=="Dmel" & resolution=="1k" & is.na(motif_density),motif_density:=0]
big_table=rbind(big_table,tmp_map,fill=TRUE)

saveRDS(big_table,file="big_table_raw+1k.rds")
```

Plot motif densities on a $1k$-resolution.

```{r fig4a, cache=TRUE}
big_table=readRDS("big_table_raw+1k.rds")
fig4a=ggplot(big_table[resolution=="1k"])+
  geom_line(aes(((window_id-1)+window_id)/2000,motif_density,color=Species),size=0.25)+
  facet_grid(motif_id~sequence_name)+
  xlab("Physical position (Mb)")+ylab("Motif density (1/kb)")+
  scale_color_manual(values=c("#8FBEDC","#9B111E"))+
  labs(tag="a")+
  theme_minimal()+theme(legend.position="none",
        legend.background = element_rect(fill="white",size=.25,color="gray",linetype="solid"),
        legend.title = element_blank(),
        legend.text= element_text(face="italic"),
        panel.spacing.x=unit(0.05,"cm"),
        # panel.grid=element_blank(),
        axis.line=element_line(color="gray"),
        axis.ticks=element_line(color="gray"))
# will be composed with fig4b below
```

Arrange Fig. 4a and Fig. 4b into a single plot.

```{r fig4}
fig4=fig4a+fig4b+plot_layout(nrow=1,widths=c(4,1))

ggsave("fig4-motifs.pdf",plot=fig4,path="../Figures",
       device="pdf",width=18,height=12,units="cm",pointsize=8)
```

## Correlations

Linear models to predict recombination rates from motif densities. Spearman's $\rho$ for all resolutions and consensus motifs, 
for individual chromosomes and entire genome, both _Dmel_ and _Dsim_.

```{r cache=TRUE}
big_table=readRDS("big_table_raw.rds")[(Species=="Dmel" & resolution=="101k") | 
                                       (Species=="Dsim" & resolution=="1k")][
            ,c("window_size","recombination_rate","resolution","smoothing_method"):=
              .(NULL,NULL,NULL,NULL)]
setkey(big_table,Species,sequence_name,window_id)
# merge into other rr resolutions
rr_map=readRDS("rr_map_mm.rds")
setkey(rr_map,Species,sequence_name,window_id)

big_table=merge(rr_map,big_table,allow.cartesian=TRUE)

saveRDS(big_table,file="big_table_all.rds")
```

Spearman's $\rho$ for all motifs, across chromosomes and resolutions.

```{r fig5}
big_table=readRDS("big_table_all.rds")

aux_table=big_table[,
                    plyr::rename(as.list(cor.test(motif_density,
                                                  recombination_rate,
                                                  alternative="greater",method="spearman")[c("estimate","p.value")]),
                                 c("estimate"="rho.spearman","p.value"="p.spearman")),
                    by=.(motif_id,sequence_name,Species,resolution)]

aux_table[,sequence_name:=factor(sequence_name,levels=c(chromosomes,"ALL"))]
temp_table=big_table[,
            plyr::rename(as.list(cor.test(motif_density,
                                          recombination_rate,
                                          alternative="greater",method="spearman")[c("estimate","p.value")]),
                         c("estimate"="rho.spearman","p.value"="p.spearman")),
            by=.(motif_id,Species,resolution)]
temp_table[,sequence_name:=factor("ALL",levels=c(chromosomes,"ALL"))]
aux_table=rbind(aux_table,temp_table)

# save for later use
fwrite(aux_table,file="spearman.csv")

# significance stars
stars.pval=function(p)
  ifelse(p<0.001,'***',ifelse(p<0.01,'**',ifelse(p<0.05,'*',ifelse(p<0.1,'.',''))))

fig5a=ggplot(aux_table[Species=="Dmel"])+
  geom_col(aes(motif_id,rho.spearman,alpha=factor(stars.pval(p.spearman),
                                                  levels=c('','.','*','**','***'),
                                                  labels=c("> 0.1","< 0.1","< 0.05","< 0.01","< 0.001"))),
               fill="#8FBEDC",position="dodge")+
  xlab("Motif ID")+ylab(expression(paste("Spearman's ",italic(rho))))+
  ylim(-1,1)+facet_grid(resolution~sequence_name)+
  labs(tag="a")+guides(alpha=guide_legend(title=expression(paste(italic(p),"-value")),reverse=TRUE))+
  theme_minimal()+theme(
        panel.spacing.x=unit(0.05,"cm"),
        # panel.grid=element_blank(),
        axis.line=element_line(color="gray"),
        axis.ticks=element_line(color="gray"))

fig5b=ggplot(aux_table[Species=="Dsim" & resolution%in%names(resolutions[resolutions>1000L])])+
  geom_col(aes(motif_id,rho.spearman,alpha=factor(stars.pval(p.spearman),
                                                  levels=c('','.','*','**','***'),
                                                  labels=c("> 0.1","< 0.1","< 0.05","< 0.01","< 0.001"))),
               fill="#9B111E",position="dodge")+
  xlab("Motif ID")+ylab(expression(paste("Spearman's ",italic(rho))))+
  ylim(-1,1)+facet_grid(resolution~sequence_name)+
  labs(tag="b")+guides(alpha=guide_legend(title=expression(paste(italic(p),"-value")),reverse=TRUE))+
  theme_minimal()+theme(
        panel.spacing.x=unit(0.05,"cm"),
        # panel.grid=element_blank(),
        axis.line=element_line(color="gray"),
        axis.ticks=element_line(color="gray"))

fig5=fig5a+fig5b+plot_layout(ncol=1,heights=c(3,5))

ggsave("fig5-correlations.pdf",fig5,path="../Figures",
       device="pdf",width=18,height=20,units="cm",pointsize=8)
```

## Supplement

Correlation plots with linear models, facetting on chromosomes and resolutions.

```{r figS1}
big_table=readRDS("big_table_all.rds")

# re-bin Dsim(101k) data at 100k (same as Dmel)
big_table[Species=="Dsim" & resolution=="101k",
          c("new_window_id","new_window_size"):=.(as.integer(ceiling(window_id/100)),100000L)]
big_table[Species=="Dsim" & resolution=="101k",
   motif_density:=sumq(motif_id,"Dsim",sequence_name,new_window_id,"window_id_101k")*1000/new_window_size,
   by=.(motif_id,sequence_name)]
big_table[Species=="Dsim" & resolution=="101k",
   recombination_rate:=median(recombination_rate),
   by=.(motif_id,sequence_name,new_window_id)]
big_table[Species=="Dsim" & resolution=="101k",
          c("window_id","window_size"):=.(new_window_id,new_window_size)]
big_table=unique(big_table[,c("new_window_id","new_window_size"):=.(NULL,NULL)])[resolution=="101k"]
# add pseudo-chromosome ALL
tmp_table=copy(big_table)
tmp_table[,sequence_name:=factor("ALL",levels=c(chromosomes,"ALL"))]
big_table=rbind(tmp_table,big_table)
rm(tmp_table)

### fit single-motif models
fit_result=function(x,y)
{
  o=lm(y~x)
  f=summary(o)$fstatistic
  pval <- pf(f[1],f[2],f[3],lower.tail=F)
  attributes(pval) <- NULL
  return(c(plyr::rename(as.list(coef(o)),c("(Intercept)"="lm1.intercept","x"="lm1.slope")),
           list(lm1.R2=summary(o)$r.squared),
           list(lm1.pval=pval)))
}
aux_table=rbind(big_table[sequence_name%in%chromosomes,fit_result(motif_density,recombination_rate),
                          by=.(motif_id,Species,sequence_name)],
                big_table[sequence_name=="ALL",fit_result(motif_density,recombination_rate),
                          by=.(motif_id,Species,sequence_name)])

# significance stars
stars.pval=function(p)
  ifelse(p<0.001,'***',ifelse(p<0.01,'**',ifelse(p<0.05,'*',ifelse(p<0.1,'.',''))))

my.predict = function(x,mid,seq,spc)
  aux_table[motif_id==mid & sequence_name==seq & Species==spc,..x*lm1.slope+lm1.intercept]

# add rr model predictions
big_table[,lm1.y:=my.predict(motif_density,motif_id,sequence_name,Species),
          by=.(motif_id,sequence_name,Species)]
###

figS1_dmel=ggplot(big_table[Species=="Dmel"])+
  geom_point(aes(motif_density,recombination_rate),color="#8FBEDC",shape=".")+
  geom_line(aes(motif_density,lm1.y),color="gray")+
  geom_text(aes(x=4,y=12,
                label=paste(round(lm1.R2,2),stars.pval(lm1.pval)),
                hjust="left"),
            color="gray",show.legend=FALSE,
            data=aux_table[Species=="Dmel"])+
  facet_grid(motif_id~sequence_name)+
  scale_x_continuous(breaks=c(0,5,10),limits=c(0,12))+ylim(0,15)+
  xlab("Motif density (1/kb)")+ylab("Recombination rate (cM/Mb)")+
  labs(tag="a",title=expression(paste(italic("D. melanogaster")," at 101k")))+
  theme_minimal()+theme(legend.position="none",
        legend.background = element_rect(fill="white",size=.25,color="gray",linetype="solid"),
        legend.title = element_blank(),
        panel.spacing.x=unit(0.05,"cm"),
        # panel.grid=element_blank(),
        axis.line=element_line(color="gray"),
        axis.ticks=element_line(color="gray"))

figS1_dsim=ggplot(big_table[Species=="Dsim"])+
  geom_point(aes(motif_density,recombination_rate),color="#9B111E",shape=".")+  
  geom_line(aes(motif_density,lm1.y),color="gray")+
  geom_text(aes(x=4,y=12,
                label=paste(round(lm1.R2,2),stars.pval(lm1.pval)),
                hjust="left"),
            color="gray",show.legend=FALSE,
            data=aux_table[Species=="Dsim"])+
  facet_grid(motif_id~sequence_name)+
  scale_x_continuous(breaks=c(0,5,10),limits=c(0,12))+ylim(0,15)+
  xlab("Motif density (1/kb)")+ylab("Recombination rate (cM/Mb)")+
  labs(tag="b",title=expression(paste(italic("D. simulans"), " re-binned at 101k")))+
  theme_minimal()+theme(legend.position="none",
        legend.background = element_rect(fill="white",size=.25,color="gray",linetype="solid"),
        legend.title = element_blank(),
        panel.spacing.x=unit(0.05,"cm"),
        # panel.grid=element_blank(),
        axis.line=element_line(color="gray"),
        axis.ticks=element_line(color="gray"))
          
figS1=figS1_dmel+figS1_dsim+plot_layout(ncol=1)

ggsave("figS1-single_motif_models.pdf",figS1,path="Figures",
       device="pdf",width=16,height=24,units="cm",pointsize=8)
```

### Loess smoothing

```{r cache=TRUE}
dsim_rr=readRDS("dsim_rr.rds")
dmel_rr=readRDS("dmel_rr.rds")
# Loess
loess_rr=function(to,dt)
{
  from=dt[,unique(window_size)]
  stopifnot(length(from)==1)
  dt_tmp=copy(dt)
  dt_tmp[,rr_new:=loess.smooth(x=window_id,y=recombination_rate,span=to,degree=1,evaluation=length(window_id))$y,
    by=.(Species,sequence_name)]
  dt_tmp[,rr_new:=ifelse(rr_new<0,0,rr_new)]
  dt_tmp[,recombination_rate:=NULL]
  names(dt_tmp)[names(dt_tmp)=="rr_new"]="recombination_rate"
  dt_tmp[,c("loess_span","smoothing_method"):=.(
    factor(to,levels=loess_spans),
    factor("loess",levels=smoothing_methods))]
  return(dt_tmp)
}

dsim_tmp=data.table()
for (res in loess_spans[loess_spans>0.0])
  dsim_tmp=rbind(dsim_tmp,loess_rr(to=res,dt=dsim_rr))
dsim_rr=rbind(dsim_rr,dsim_tmp,fill=TRUE)
# calculate rho/b -> cM/Mb conversion with Thomas' code
# physical position
dsim_rr[,pos:=(window_id-0.5)/1000]
# total genetic map lengths for chromosome X, 2 and 3
chrInfo_ <- data.table(chr=c("X", "2", "3"),
                      beg=c(0.177407, 4.389963, 6.484271),
                      end=c(20.58, 15.039113, 24.819135),
                      genLen=c(66.3, 108.1, 135.9),
                      corr=as.numeric(NA),spn=factor(NA,levels=loess_spans))
setkey(chrInfo, chr)
chrInfo=data.table()
for (spn in loess_spans)
{
  dt=copy(chrInfo_)
  for(i in 1:nrow(dt))
  {
    if((cc <- dt$chr[i]) == "X")
      r = dsim_rr[loess_span==spn & sequence_name==cc & pos>=dt$beg[i] & pos<=dt$end[i],
                  recombination_rate]
    else
      r = dsim_rr[loess_span==spn & ((sequence_name==paste0(cc,"L") & pos>=dt$beg[i]) | (sequence_name==paste0(cc,"R") & pos<=dt$end[i])),
                  recombination_rate]
    dt$corr[i]=solve(sum(na.omit(r))/1000,dt$genLen[i])
  }
  dt$spn=factor(spn,levels=loess_spans)
  chrInfo=rbind(chrInfo,dt)
}
# convert estimates accordingly
dsim_rr[,recombination_rate:=recombination_rate*
          chrInfo[chr==ifelse(sequence_name=="X","X",substr(as.character(sequence_name),1,1)) & spn==loess_span]$corr,
        by=.(sequence_name,loess_span)]
dsim_rr[,pos:=NULL]
#

dmel_tmp=data.table()
for (res in loess_spans[loess_spans>0.005])
  dmel_tmp=rbind(dmel_tmp,loess_rr(to=res,dt=dmel_rr))
dmel_rr=rbind(dmel_rr,dmel_tmp,fill=TRUE)

saveRDS(rbind(dsim_rr,dmel_rr),file="rr_map_loess.rds")
```

```{r figS2}
rr_map=readRDS("rr_map_loess.rds")
scaling=c("Dsim"=1000L,"Dmel"=100000L)
figS2 = ggplot(rr_map[loess_span!=0.0])+
  geom_line(aes((window_id-0.5)*scaling[as.character(Species)]/1000000L,recombination_rate,color=Species),size=0.25)+
  facet_grid(loess_span~sequence_name)+
  xlab("Physical position (Mb)")+ylab("Recombination rate (cM/Mb)")+
  ylim(0,15)+
  scale_color_manual(values=c("#8FBEDC","#9B111E"))+   # iceruby
  labs(tag=" ")+
  theme_minimal()+theme(legend.position="none",
                        legend.background = element_rect(fill="white",size=.25,color="gray",linetype="solid"),
                        legend.title = element_blank(),
                        legend.text= element_text(face="italic"),
                        panel.spacing.x=unit(0.05,"cm"),
                        # panel.grid=element_blank(),
                        axis.line=element_line(color="gray"),
                        axis.ticks=element_line(color="gray"))
print(figS2)

ggsave("figS2-recombination-loess.pdf",plot=figS2,path="Figures",
       device="pdf",width=16.5,height=10,units="cm",pointsize=8)
getwd()
```

Write recombination tables.
```{r}
rr_map=unique(rbind(readRDS("rr_map_mm.rds"),
                    readRDS("rr_map_loess.rds")))

rr_map[,start:=1L+(window_id-1L)*c(0L,window_size[-.N]),
       by=.(Species,smoothing_method,resolution,loess_span,sequence_name)]
rr_map[,stop:=start+window_size-1L]
rr_map[,c("window_id","window_size"):=NULL]
for (sp in species)
  for (res in names(resolutions))
  {
    aux=rr_map[Species==sp & is.na(smoothing_method) & resolution==res,
               .(Species,sequence_name,start,stop,recombination_rate_cM_Mb_=recombination_rate)]
    if (nrow(aux)>0)
    {
      fn=paste("rrmaps/recombination_map_raw",sp,res,sep="_")
      fwrite(aux,file=paste(fn,"csv",sep="."),
             col.names=TRUE,quote=FALSE,sep=",",na="NA")
      fn=paste(fn,"txt",sep=".")
      fwrite(list("[cM/Mb]"),file=fn)
      fwrite(na.omit(aux[,.(paste(sequence_name,":",start-1L,"..",stop,sep=""),recombination_rate_cM_Mb_)]),
             file=fn,append=TRUE,col.names=FALSE,quote=FALSE,sep="\t")
    }
    aux=rr_map[Species==sp & smoothing_method=="moving-median" & resolution==res,
               .(Species,sequence_name,start,stop,recombination_rate_cM_Mb_=recombination_rate)]
    if (nrow(aux)>0)     {
      fn=paste("rrmaps/recombination_map_moving-median",sp,res,sep="_")
      fwrite(aux,file=paste(fn,"csv",sep="."),
             col.names=TRUE,quote=FALSE,sep=",",na="NA")
      fn=paste(fn,"txt",sep=".")
      fwrite(list("[cM/Mb]"),file=fn)
      fwrite(na.omit(aux[,.(paste(sequence_name,":",start-1L,"..",stop,sep=""),recombination_rate_cM_Mb_)]),
             file=fn,append=TRUE,col.names=FALSE,quote=FALSE,sep="\t")
    }
    aux=rr_map[Species==sp & smoothing_method=="loess" & resolution==res,
               .(Species,sequence_name,start,stop,recombination_rate_cM_Mb_=recombination_rate)]
    if (nrow(aux)>0)     {
      fn=paste("rrmaps/recombination_map_loess",sp,res,sep="_")
      fwrite(aux,file=paste(fn,"csv",sep="."),
             col.names=TRUE,quote=FALSE,sep=",",na="NA")
      fn=paste(fn,"txt",sep=".")
      fwrite(list("[cM/Mb]"),file=fn)
      fwrite(na.omit(aux[,.(paste(sequence_name,":",start-1L,"..",stop,sep=""),recombination_rate_cM_Mb_)]),
             file=fn,append=TRUE,col.names=FALSE,quote=FALSE,sep="\t")
    }
  }
```
